# Supplementary material for: Integrative Single-Cell and Spatial Transcriptomics Analysis Reveals ECM-remodeling Cancer-associated Fibroblast-Derived POSTN as a Key Mediator in Pancreatic Ductal Adenocarcinoma Progression
Source: Int J Biol Sci. 2025 May 27;21(8):3573–96. doi: 10.7150/ijbs.108618 (PMC12160862; doi:10.7150/ijbs.108618)
Supplement: Supplementary file 2 — Supplementary tables. [file ijbsv21p3573s2.xlsx]

## Sheet: Table S1
Supplementary Table S1. Clinical characteristics of PDAC patients and control samples integrated within the Discovery Cohort, Related to Figure 1A
	Orig.ident	Data_source	Tissue_type	TNM Classification	Stage_simplified	Group	Treatment	Chemotherapy_regimens	Procedure
1	PUMCH-T01	CRA001160	Primary PDAC	III	III	Malignant sample	Treatment naive	NA	Resection
2	PUMCH-T02	CRA001160	Primary PDAC	IIB	II	Malignant sample	Treatment naive	NA	Resection
3	PUMCH-T03	CRA001160	Primary PDAC	IB	I	Malignant sample	Treatment naive	NA	Resection
4	PUMCH-T04	CRA001160	Primary PDAC	IIB	II	Malignant sample	Treatment naive	NA	Resection
5	PUMCH-T05	CRA001160	Primary PDAC	IB	I	Malignant sample	Treatment naive	NA	Resection
6	PUMCH-T06	CRA001160	Primary PDAC	IIA	II	Malignant sample	Treatment naive	NA	Resection
7	PUMCH-T07	CRA001160	Primary PDAC	IIB	II	Malignant sample	Treatment naive	NA	Resection
8	PUMCH-T08	CRA001160	Primary PDAC	III	III	Malignant sample	Treatment naive	NA	Resection
9	PUMCH-T09	CRA001160	Primary PDAC	IIA	II	Malignant sample	Treatment naive	NA	Resection
10	PUMCH-T10	CRA001160	Primary PDAC	IB	I	Malignant sample	Treatment naive	NA	Resection
11	PUMCH-T11	CRA001160	Primary PDAC	IIB	II	Malignant sample	Treatment naive	NA	Resection
12	PUMCH-T12	CRA001160	Primary PDAC	III	III	Malignant sample	Treatment naive	NA	Resection
13	PUMCH-T13	CRA001160	Primary PDAC	IIB	II	Malignant sample	Treatment naive	NA	Resection
14	PUMCH-T14	CRA001160	Primary PDAC	IIB	II	Malignant sample	Treatment naive	NA	Resection
15	PUMCH-T15	CRA001160	Primary PDAC	IIB	II	Malignant sample	Treatment naive	NA	Resection
16	PUMCH-T16	CRA001160	Primary PDAC	IIB	II	Malignant sample	Treatment naive	NA	Resection
17	PUMCH-T17	CRA001160	Primary PDAC	IB	I	Malignant sample	Treatment naive	NA	Resection
18	PUMCH-T18	CRA001160	Primary PDAC	IB	I	Malignant sample	Treatment naive	NA	Resection
19	PUMCH-T19	CRA001160	Primary PDAC	IB	I	Malignant sample	Treatment naive	NA	Resection
20	PUMCH-T21	CRA001160	Primary PDAC	IB	I	Malignant sample	Treatment naive	NA	Resection
21	PUMCH-T22	CRA001160	Primary PDAC	IB	I	Malignant sample	Treatment naive	NA	Resection
22	PUMCH-T23	CRA001160	Primary PDAC	IIB	II	Malignant sample	Treatment naive	NA	Resection
23	PUMCH-T24	CRA001160	Primary PDAC	IB	I	Malignant sample	Treatment naive	NA	Resection
24	PUMCH-N01	CRA001160	Control pancreases tissue	NA	Normal_pancreas	Non-malignant sample	NA	NA	Resection
25	PUMCH-N02	CRA001160	Control pancreases tissue	NA	Normal_pancreas	Non-malignant sample	NA	NA	Resection
26	PUMCH-N04	CRA001160	Control pancreases tissue	NA	Normal_pancreas	Non-malignant sample	NA	NA	Resection
27	PUMCH-N05	CRA001160	Control pancreases tissue	NA	Normal_pancreas	Non-malignant sample	NA	NA	Resection
28	PUMCH-N06	CRA001160	Control pancreases tissue	NA	Normal_pancreas	Non-malignant sample	NA	NA	Resection
29	PUMCH-N07	CRA001160	Control pancreases tissue	NA	Normal_pancreas	Non-malignant sample	NA	NA	Resection
30	PUMCH-N08	CRA001160	Control pancreases tissue	NA	Normal_pancreas	Non-malignant sample	NA	NA	Resection
31	PUMCH-N09	CRA001160	Control pancreases tissue	NA	Normal_pancreas	Non-malignant sample	NA	NA	Resection
32	PUMCH-N10	CRA001160	Control pancreases tissue	NA	Normal_pancreas	Non-malignant sample	NA	NA	Resection
33	PUMCH-N11	CRA001160	Control pancreases tissue	NA	Normal_pancreas	Non-malignant sample	NA	NA	Resection
34	NYULH-T01	GSE205013	Liver metastasis	IV	IV	Malignant sample	Treatment naive	NA	Biopsy
35	NYULH-T02	GSE205013	Liver metastasis	IV	IV	Malignant sample	Treatment naive	NA	Biopsy
36	NYULH-T03	GSE205013	Primary PDAC	IV	IV	Malignant sample	Post-chemothery	FFX-based	Resection
37	NYULH-T04	GSE205013	Primary PDAC	IB	I	Malignant sample	Treatment naive	NA	Resection
38	NYULH-T05	GSE205013	Primary PDAC	III	III	Malignant sample	Treatment naive	NA	Resection
39	NYULH-T06	GSE205013	Primary PDAC	III	III	Malignant sample	Post-chemothery	GA	Biopsy
40	NYULH-T07	GSE205013	Primary PDAC	IB	I	Malignant sample	Treatment naive	NA	Resection
41	NYULH-T08	GSE205013	Primary PDAC	IIB	II	Malignant sample	Post-chemothery	GA	Resection
42	NYULH-T09	GSE205013	Primary PDAC	IV	IV	Malignant sample	Treatment naive	NA	Biopsy
43	NYULH-T10	GSE205013	Primary PDAC	IB	I	Malignant sample	Post-chemothery	FFX-based	Resection
44	NYULH-T11	GSE205013	Liver metastasis	IV	IV	Malignant sample	Treatment naive	NA	Biopsy
45	NYULH-T12	GSE205013	Primary PDAC	IV	IV	Malignant sample	Post-chemothery	GA	Biopsy
46	NYULH-T13	GSE205013	Primary PDAC	III	III	Malignant sample	Treatment naive	NA	Biopsy
47	NYULH-T14	GSE205013	Primary PDAC	IB	I	Malignant sample	Post-chemothery	FFX-based	Resection
48	NYULH-T15	GSE205013	Primary PDAC	III	III	Malignant sample	Treatment naive	NA	Resection
49	NYULH-T16	GSE205013	Liver metastasis	IV	IV	Malignant sample	Treatment naive	NA	Biopsy
50	NYULH-T17	GSE205013	Liver metastasis	IV	IV	Malignant sample	Post-chemothery	FFX-based	Biopsy
51	NYULH-T18	GSE205013	Liver metastasis	IV	IV	Malignant sample	Treatment naive	NA	Biopsy
52	NYULH-T19	GSE205013	Primary PDAC	IB	I	Malignant sample	Treatment naive	NA	Resection
53	NYULH-T20	GSE205013	Primary PDAC	IV	IV	Malignant sample	Treatment naive	NA	Biopsy
54	NYULH-T21	GSE205013	Liver metastasis	IV	IV	Malignant sample	Treatment naive	NA	Biopsy
55	NYULH-T22	GSE205013	Primary PDAC	III	III	Malignant sample	Treatment naive	NA	Biopsy
56	NYULH-T23	GSE205013	Primary PDAC	IB	I	Malignant sample	Treatment naive	NA	Resection
57	NYULH-T24	GSE205013	Liver metastasis	IV	IV	Malignant sample	Treatment naive	NA	Biopsy
58	NYULH-T25	GSE205013	Liver metastasis	IV	IV	Malignant sample	Treatment naive	NA	Biopsy
59	NYULH-T26	GSE205013	Primary PDAC	IV	IV	Malignant sample	Treatment naive	NA	Biopsy
60	NYULH-T27	GSE205013	Liver metastasis	IV	IV	Malignant sample	Treatment naive	NA	Biopsy
61	NJU-case1-YF	GSE197177	Primary PDAC	IV	IV	Malignant sample	Treatment naive	NA	Resection
62	NJU-case1-ZY	GSE197177	Liver metastasis	IV	IV	Malignant sample	Treatment naive	NA	Resection
63	NJU-case2-YF	GSE197177	Primary PDAC	IV	IV	Malignant sample	Treatment naive	NA	Resection
64	NJU-case2-ZY	GSE197177	Liver metastasis	IV	IV	Malignant sample	Treatment naive	NA	Resection
65	NJU-case3-YF	GSE197177	Primary PDAC	IV	IV	Malignant sample	Treatment naive	NA	Resection
66	NJU-case3-ZY	GSE197177	Liver metastasis	IV	IV	Malignant sample	Treatment naive	NA	Resection

## Sheet: Table S2
Supplementary Table S2. Data Sources and Corresponding Identifiers of Samples in the Validation Cohort
	data_source	group	Identifiers in validation cohort
1	GSE155698	Aja/Normal tissue	N01_G
2	GSE155698	Aja/Normal tissue	N02_G
3	GSE155698	Aja/Normal tissue	N03_G
4	CRA001160	Aja/Normal tissue	N04_C
5	CRA001160	Aja/Normal tissue	N05_C
6	CRA001160	Aja/Normal tissue	N07_C
7	CRA001160	Aja/Normal tissue	N08_C
8	CRA001160	Aja/Normal tissue	N09_C
9	CRA001160	Aja/Normal tissue	N10_C
10	CRA001160	Aja/Normal tissue	N11_C
11	CRA001160	Aja/Normal tissue	N12_C
12	CRA001160	Aja/Normal tissue	N13_C
13	CRA001160	Aja/Normal tissue	N14_C
14	GSE155698	Tumor tissue	T01_G
15	GSE155698	Tumor tissue	T02_G
16	GSE155698	Tumor tissue	T03_G
17	GSE155698	Tumor tissue	T04_G
18	GSE155698	Tumor tissue	T05_G
19	GSE155698	Tumor tissue	T06_G
20	GSE155698	Tumor tissue	T07_G
21	GSE155698	Tumor tissue	T08_G
22	GSE155698	Tumor tissue	T09_G
23	GSE155698	Tumor tissue	T10_G
24	GSE155698	Tumor tissue	T11_G
25	GSE155698	Tumor tissue	T12_G
26	GSE155698	Tumor tissue	T13_G
27	GSE155698	Tumor tissue	T14_G
28	GSE155698	Tumor tissue	T15_G
29	GSE155698	Tumor tissue	T16_G
30	CRA001160	Tumor tissue	T17_C
31	CRA001160	Tumor tissue	T18_C
32	CRA001160	Tumor tissue	T19_C
33	CRA001160	Tumor tissue	T20_C
34	CRA001160	Tumor tissue	T21_C
35	CRA001160	Tumor tissue	T22_C
36	CRA001160	Tumor tissue	T23_C
37	CRA001160	Tumor tissue	T24_C
38	CRA001160	Tumor tissue	T25_C
39	CRA001160	Tumor tissue	T26_C
40	CRA001160	Tumor tissue	T27_C
41	CRA001160	Tumor tissue	T28_C
42	CRA001160	Tumor tissue	T29_C
43	CRA001160	Tumor tissue	T30_C
44	CRA001160	Tumor tissue	T31_C
45	CRA001160	Tumor tissue	T32_C
46	CRA001160	Tumor tissue	T33_C
47	CRA001160	Tumor tissue	T34_C
48	CRA001160	Tumor tissue	T35_C
49	CRA001160	Tumor tissue	T37_C
50	CRA001160	Tumor tissue	T38_C
51	CRA001160	Tumor tissue	T39_C
52	CRA001160	Tumor tissue	T40_C

## Sheet: Table S3
Supplementary Table S3. Data Sources and Corresponding Identifiers of Spatial Transcriptomics Samples Included in the Study
	Data_source	Tissue_type	Platform	Original Study Sample Identifiers	Identifiers Applied in This Study
	GSE235315	PDAC tissue	10× Visium	sample_SS1905133	PDAC-#S1
	GSE235315	PDAC tissue	10× Visium	sample_SS1923404	PDAC-#S2
	GSE235315	PDAC tissue	10× Visium	sample_SS1960050	PDAC-#S3
	GSE235315	PDAC tissue	10× Visium	sample_SS2005094	PDAC-#S4

## Sheet: Table S4
Supplementary Table S4: Clinical characteristics of the patients in PUCH-PDAC cohort (n = 173)
Variable	Number of Patients (%)
Age (years)	61.3 ± 10.0
Sex
Male	91 (52.6%)
Female	82 (47.4%)
Tumor differentiation
Well-differentiated	10 (5.9%)
Moderately-differentiated	147 (87.0%)
Poorly-differentiated	15 (8.9%)
Unknown	1
TNM stage
Ⅰ	28 (16.3%)
Ⅱ	103 (60.2%)
Ⅲ	13 (7.6%)
Ⅳ	28 (16.4%)
Unknown	1
Tumor size
≤2cm	15 (8.7%)
>2cm, ≤4cm	89 (51.4%)
>4cm	69 (39.9%)
Lymph node metastasis
Negative	74 (42.8%)
Positive	99 (57.2%)
Nervous invasion
Negative	18 (10.4%)
Positive	155 (89.6%)
Vascular invasion
Negative	97 (56.1%)
Positive	76 (43.9%)
Distant metastasis
Negative	145 (83.8%)
Positive	28 (16.2%)
Tumor site
Head	77 (44.5%)
Body and tail	95 (54.9%)
Whole pancreas	1 (0.6%)
Age are presented as n (%) or mean ± standard deviation.

## Sheet: Table S5
Supplementary Table S5: Key reagents and corresponding source used in the study
Antibodies	Source	Identifier	Dilution(western blot)	Dilution(IHC or IF)
Rabbit anti-human Periostin [EPR19934]	Abcam	Cat #ab219056	1:1000	1:500
Rabbit anti-human FAK (D5O7U)	Cell signaling Technology	Cat #71433	1:1000
Rabbit anti-human phospho-FAK(Tyr397)(D20B1)	Cell signaling Technology	Cat #8556	1:1000
Rabbit anti-human Akt (pan)(11E7)	Cell signaling Technology	Cat #4685	1:1000
Rabbit anti-human phospho-AKT(Ser473)	Cell signaling Technology	Cat #9271	1:1000
Rabbit anti-human GSK-3β (D5C5Z)	Cell signaling Technology	Cat #12456	1:1000
Rabbit anti-human phospho-GSK-3β(Ser9)(5B3)	Cell signaling Technology	Cat #9323	1:1000
Rabbit anti-human β-catenin (D10A8)	Cell signaling Technology	Cat #8480	1:1000
Rabbit anti-human N-cadherin (D4R1H)	Cell signaling Technology	Cat #13116	1:1000
Rabbit anti-human Slug(C19G7）	Cell signaling Technology	Cat #9585	1:1000
Rabbit anti-human Vimentin (D21H3)	Cell signaling Technology	Cat #5741	1:1000
Rabbit anti-human FAP[EPR20021]	Abcam	Cat #ab207178	1:1000
Rabbit anti-human α-SMA	Abcam	Cat #ab7817	1:1000
Rabbit anti-human Ki-67	Abcam	Cat #ab15580		1:100
Rabbit anti-human Integrin β5	Cell signaling Technology	Cat #3629		1:500
Rabbit anti-human E-cadherin	Cell signaling Technology	Cat #3195	1:1000
Mouse anti-human Integrin αvβ5 antibody	Sigma	Cat #MAB1961		1:1000

## Sheet: Table S6
Supplementary Table S6: The proportion of major cell types in all each individual samples in Discovery cohort
	Ductal cells	Acinar cells	Endocrine cells	Fibroblasts	Endothelium	T cells	NK cells	B cells	Mast cells	Macrophages	Neutrophil	Group	Data_source	Tissue_type	Stage	Treatment	Procedure
NJU-case1-YF	0.494953	0	0.000651254	0.126018	0.00781504	0.183654	0.027027	0.0195376	0.0403777	0.0915011	0.0084663	Malignant samples	GSE197177	Primary PDAC	IV	Treatment naive	Resection
NJU-case1-ZY	0.228982	0.00151143	0	0.0117136	0.01587	0.323257	0.0385415	0.0168147	0.002645	0.30682	0.0538447	Malignant samples	GSE197177	Liver metastasis	IV	Treatment naive	Resection
NJU-case2-YF	0.013316	0.00010826	0.000757822	0.20537	0.0125582	0.527227	0.0491502	0.0195951	0.0514236	0.105337	0.0151564	Malignant samples	GSE197177	Primary PDAC	IV	Treatment naive	Resection
NJU-case2-ZY	0.0386089	0.000294724	0.000736811	0.0110522	0.0437666	0.559829	0.106985	0.0243148	0.00147362	0.144562	0.0683761	Malignant samples	GSE197177	Liver metastasis	IV	Treatment naive	Resection
NJU-case3-YF	0.161511	0.000651254	0	0.0770107	0.00097688	0.562683	0.0240964	0.0517747	0.014816	0.0887333	0.0177467	Malignant samples	GSE197177	Primary PDAC	IV	Treatment naive	Resection
NJU-case3-ZY	0.119748	0.00122549	0	0.105567	0.00122549	0.393732	0.0712535	0.0145308	0.0378151	0.219363	0.0355392	Malignant samples	GSE197177	Liver metastasis	IV	Treatment naive	Resection
NYULH-T01	0.348196	0.00114916	0	0.00482648	0.0128706	0.236268	0.0556194	0.00942312	0.00160883	0.256493	0.0735463	Malignant samples	GSE205013	Liver metastasis	IV	Treatment naive	Biopsy
NYULH-T02	0.141499	0	0	0.00175994	0.00140795	0.584653	0.153819	0.0288631	0.00703977	0.0580781	0.0228793	Malignant samples	GSE205013	Liver metastasis	IV	Treatment naive	Biopsy
NYULH-T03	0.473283	0.000668762	0.00247442	0.108206	0.014579	0.115361	0.0139103	0.0219354	0.0219354	0.190463	0.0371832	Malignant samples	GSE205013	Primary PDAC	IV	Post-chemothery	Resection
NYULH-T04	0.187138	0.00685293	0.00263574	0.191882	0.0848708	0.394834	0.0442804	0.0173959	0.00948867	0.0437533	0.0168687	Malignant samples	GSE205013	Primary PDAC	I	Treatment naive	Resection
NYULH-T05	0.811188	0.00124309	0.00165746	0.0308011	0.0150552	0.0662983	0.00469613	0.00538674	0.0031768	0.0533149	0.00718232	Malignant samples	GSE205013	Primary PDAC	III	Treatment naive	Resection
NYULH-T06	0.0866463	0.0163099	0	0.0407747	0.0132518	0.531091	0.107034	0.019368	0.00509684	0.0672783	0.11315	Malignant samples	GSE205013	Primary PDAC	III	Post-chemothery	Biopsy
NYULH-T07	0.374654	0.000307598	0.000922793	0.133497	0.0366041	0.199016	0.0439865	0.0203014	0.0258382	0.143341	0.0215318	Malignant samples	GSE205013	Primary PDAC	I	Treatment naive	Resection
NYULH-T08	0.636555	0.0168624	0.00451671	0.165914	0.0900331	0.058115	0.00361337	0.0063234	0.0021078	0.0123457	0.00361337	Malignant samples	GSE205013	Primary PDAC	II	Post-chemothery	Resection
NYULH-T09	0.29899	0	0.0010101	0.110101	0.020202	0.362626	0.0474747	0.00707071	0.020202	0.0686869	0.0636364	Malignant samples	GSE205013	Primary PDAC	IV	Treatment naive	Biopsy
NYULH-T10	0.0195542	0.000391083	0.00117325	0.165428	0.0484943	0.537348	0.0449746	0.0238561	0.0191631	0.0958154	0.0438013	Malignant samples	GSE205013	Primary PDAC	I	Post-chemothery	Resection
NYULH-T11	0.666898	0.00103986	0	0.0592721	0.017331	0.0838821	0.0155979	0.012825	0.00103986	0.131023	0.0110919	Malignant samples	GSE205013	Liver metastasis	IV	Treatment naive	Biopsy
NYULH-T12	0.422078	0.000463822	0	0.0306122	0.00602968	0.239332	0.080705	0.00742115	0.00324675	0.173933	0.0361781	Malignant samples	GSE205013	Primary PDAC	IV	Post-chemothery	Biopsy
NYULH-T13	0.561534	0.00057241	0	0.00915856	0.00114482	0.194047	0.116199	0.0120206	0.00629651	0.0509445	0.0480824	Malignant samples	GSE205013	Primary PDAC	III	Treatment naive	Biopsy
NYULH-T14	0.0553342	0.00115095	0.000885347	0.231873	0.0884462	0.383798	0.0488712	0.0900398	0.0131917	0.071359	0.0150509	Malignant samples	GSE205013	Primary PDAC	I	Post-chemothery	Resection
NYULH-T15	0.360014	0.00103057	0.000515287	0.0443147	0.0152868	0.299382	0.0291996	0.0412229	0.0118516	0.167296	0.0298866	Malignant samples	GSE205013	Primary PDAC	III	Treatment naive	Resection
NYULH-T16	0.192678	0	0	0.0033284	0.00739645	0.510355	0.122781	0.0210799	0.00628698	0.102441	0.0336538	Malignant samples	GSE205013	Liver metastasis	IV	Treatment naive	Biopsy
NYULH-T17	0.475939	0.00155231	0	0.00838249	0.00807203	0.262341	0.0555728	0.00683018	0.000620925	0.111456	0.0692332	Malignant samples	GSE205013	Liver metastasis	IV	Post-chemothery	Biopsy
NYULH-T18	0.632645	0.000866961	0.000315259	0.0100883	0.00748739	0.216346	0.0277427	0.0103247	0.00118222	0.064628	0.0283733	Malignant samples	GSE205013	Liver metastasis	IV	Treatment naive	Biopsy
NYULH-T19	0.227926	0.00175115	0.000368664	0.0810138	0.0114286	0.397512	0.0278341	0.0251613	0.00709677	0.188203	0.0317051	Malignant samples	GSE205013	Primary PDAC	I	Treatment naive	Resection
NYULH-T20	0.234644	0.0199867	0.000266489	0.0113258	0.00812791	0.386409	0.0799467	0.0748834	0.00319787	0.14004	0.0411726	Malignant samples	GSE205013	Primary PDAC	IV	Treatment naive	Biopsy
NYULH-T21	0.518987	0.00333111	0	0.00532978	0.00399734	0.228514	0.0812791	0.00999334	0.00333111	0.095936	0.0493005	Malignant samples	GSE205013	Liver metastasis	IV	Treatment naive	Biopsy
NYULH-T22	0.2058	0.00140318	0	0.000467727	0.000935454	0.402245	0.153414	0.0264266	0.00631431	0.155051	0.047942	Malignant samples	GSE205013	Primary PDAC	III	Treatment naive	Biopsy
NYULH-T23	0.285012	0.00921376	0.0113636	0.0560504	0.0434582	0.18105	0.0118243	0.130682	0.0208845	0.223127	0.0273342	Malignant samples	GSE205013	Primary PDAC	I	Treatment naive	Resection
NYULH-T24	0.277802	0.000432713	0	0.0242319	0.0112505	0.501514	0.119862	0.0164431	0	0.0315881	0.0168758	Malignant samples	GSE205013	Liver metastasis	IV	Treatment naive	Biopsy
NYULH-T25	0.259957	0.00119246	0.000357739	0.00310041	0.00798951	0.463153	0.0953971	0.0233723	0.00107322	0.081803	0.0626043	Malignant samples	GSE205013	Liver metastasis	IV	Treatment naive	Biopsy
NYULH-T26	0.185333	0.000210128	0.000210128	0.0479092	0.000630385	0.307207	0.0609372	0.0397142	0.00315192	0.21328	0.141416	Malignant samples	GSE205013	Primary PDAC	IV	Treatment naive	Biopsy
NYULH-T27	0.684011	0.00156883	0.000261472	0.0079749	0.00810563	0.171133	0.0179108	0.0201334	0.00117662	0.0764806	0.0112433	Malignant samples	GSE205013	Liver metastasis	IV	Treatment naive	Biopsy
PUMCH-N01	0.615786	0.0160089	0.00260611	0.151154	0.17312	0.00595681	0	0.00372301	0	0.0294118	0.0022338	Non-malignant control samples	CRA001160	Control pancreases tissue	NA	NA	Resection
PUMCH-N02	0.397333	0.266667	0.0096	0.113067	0.149333	0.0032	0	0.0032	0	0.0506667	0.00693333	Non-malignant control samples	CRA001160	Control pancreases tissue	NA	NA	Resection
PUMCH-N04	0.72737	0.0170394	0.00638978	0.0468584	0.199148	0.00319489	0	0	0	0	0	Non-malignant control samples	CRA001160	Control pancreases tissue	NA	NA	Resection
PUMCH-N05	0.698246	0.019883	0.00701754	0.0397661	0.225731	0.00584795	0	0	0	0.00233918	0.00116959	Non-malignant control samples	CRA001160	Control pancreases tissue	NA	NA	Resection
PUMCH-N06	0.327561	0.004329	0.004329	0.18759	0.463203	0.004329	0	0	0	0.00865801	0	Non-malignant control samples	CRA001160	Control pancreases tissue	NA	NA	Resection
PUMCH-N07	0.693669	0.0418994	0.0353818	0.0605214	0.157356	0.00372439	0.000931099	0	0	0.00465549	0.0018622	Non-malignant control samples	CRA001160	Control pancreases tissue	NA	NA	Resection
PUMCH-N08	0.31431	0.0621806	0.0229983	0.212095	0.293867	0.00596252	0	0.00255537	0	0.0783646	0.0076661	Non-malignant control samples	CRA001160	Control pancreases tissue	NA	NA	Resection
PUMCH-N09	0.418902	0.177522	0.0097914	0.0630055	0.278842	0.00212857	0	0.0034057	0	0.0417199	0.00468284	Non-malignant control samples	CRA001160	Control pancreases tissue	NA	NA	Resection
PUMCH-N10	0.691734	0.132114	0.00338753	0.0162602	0.132791	0.00609756	0	0	0	0.0169377	0.000677507	Non-malignant control samples	CRA001160	Control pancreases tissue	NA	NA	Resection
PUMCH-N11	0.433208	0.0264151	0	0.04	0.455849	0.00150943	0	0.000754717	0	0.0384906	0.00377358	Non-malignant control samples	CRA001160	Control pancreases tissue	NA	NA	Resection
PUMCH-T01	0.352575	0	0.0373002	0.158082	0.278863	0.0426288	0.0044405	0.0204263	0	0.0808171	0.0248668	Malignant samples	CRA001160	Primary PDAC	III	Treatment naive	Resection
PUMCH-T02	0.144933	0.00968523	0.000691802	0.0774818	0.080249	0.207887	0.0197164	0.374957	0.0013836	0.0702179	0.0127983	Malignant samples	CRA001160	Primary PDAC	II	Treatment naive	Resection
PUMCH-T03	0.279842	0	0.00474308	0.33834	0.129644	0.0640316	0.00316206	0.0213439	0.00158103	0.135178	0.0221344	Malignant samples	CRA001160	Primary PDAC	I	Treatment naive	Resection
PUMCH-T04	0.391304	0.00101112	0.00606673	0.178969	0.0525784	0.17088	0.0182002	0.0798787	0.00101112	0.091001	0.0091001	Malignant samples	CRA001160	Primary PDAC	II	Treatment naive	Resection
PUMCH-T05	0.206897	0.0130475	0.0186393	0.252563	0.273066	0.0410065	0.00372787	0.0027959	0.000931966	0.171482	0.0158434	Malignant samples	CRA001160	Primary PDAC	I	Treatment naive	Resection
PUMCH-T06	0.405692	0.0284598	0.0133929	0.152344	0.218192	0.0184152	0	0.0256696	0	0.125558	0.0122768	Malignant samples	CRA001160	Primary PDAC	II	Treatment naive	Resection
PUMCH-T07	0.48405	0.0235784	0.00277393	0.253814	0.160888	0.0249653	0	0.00554785	0	0.0402219	0.00416089	Malignant samples	CRA001160	Primary PDAC	II	Treatment naive	Resection
PUMCH-T08	0.668168	0.0015015	0	0.0750751	0.0315315	0.0540541	0.0015015	0.0405405	0	0.118619	0.00900901	Malignant samples	CRA001160	Primary PDAC	III	Treatment naive	Resection
PUMCH-T09	0.618433	0.00222618	0.00267142	0.306768	0.00178094	0.00445236	0	0.00311665	0	0.0534283	0.00712378	Malignant samples	CRA001160	Primary PDAC	II	Treatment naive	Resection
PUMCH-T10	0.105263	0.00125313	0.00250627	0.342105	0.149123	0.152882	0.0250627	0.149123	0.00626566	0.056391	0.0100251	Malignant samples	CRA001160	Primary PDAC	I	Treatment naive	Resection
PUMCH-T11	0.115023	0.00134138	0.00301811	0.671697	0.0130785	0.0311871	0.00100604	0.00670691	0.00670691	0.133803	0.0164319	Malignant samples	CRA001160	Primary PDAC	II	Treatment naive	Resection
PUMCH-T12	0.0670365	0.00739713	0.000462321	0.169672	0.107258	0.235784	0.0101711	0.188165	0.000462321	0.165511	0.0480814	Malignant samples	CRA001160	Primary PDAC	III	Treatment naive	Resection
PUMCH-T13	0.336553	0.0904931	0.0045755	0.197255	0.207422	0.0167768	0	0.0137265	0.000508388	0.117438	0.0152517	Malignant samples	CRA001160	Primary PDAC	II	Treatment naive	Resection
PUMCH-T14	0.844142	0	0.00156904	0.082113	0.0324268	0.0109833	0	0.00156904	0.000523013	0.0214435	0.00523013	Malignant samples	CRA001160	Primary PDAC	II	Treatment naive	Resection
PUMCH-T15	0.127205	0.0245858	0.00641368	0.479957	0.156601	0.0603955	0.00213789	0.0919294	0	0.0427579	0.0080171	Malignant samples	CRA001160	Primary PDAC	II	Treatment naive	Resection
PUMCH-T16	0.144955	0.0306513	0.00766284	0.431673	0.183269	0.0159642	0	0.0204342	0.00063857	0.140485	0.0242656	Malignant samples	CRA001160	Primary PDAC	II	Treatment naive	Resection
PUMCH-T17	0.705853	0.00100908	0.00201816	0.0898083	0.0590313	0.00857719	0	0.0131181	0	0.104945	0.0156408	Malignant samples	CRA001160	Primary PDAC	I	Treatment naive	Resection
PUMCH-T18	0.643148	0.000678426	0.00203528	0.223202	0.10787	0.00474898	0	0.0027137	0	0.0149254	0.000678426	Malignant samples	CRA001160	Primary PDAC	I	Treatment naive	Resection
PUMCH-T19	0.138068	0.00252343	0.0230714	0.251262	0.293439	0.0414564	0.00252343	0.0396539	0.00144196	0.173756	0.0328046	Malignant samples	CRA001160	Primary PDAC	I	Treatment naive	Resection
PUMCH-T21	0.330275	0.0183486	0	0.0891219	0.0445609	0.0655308	0	0.0563565	0	0.31848	0.0773263	Malignant samples	CRA001160	Primary PDAC	I	Treatment naive	Resection
PUMCH-T22	0.454631	0	0.00047259	0.0486767	0.0127599	0.246219	0.0179584	0.0973535	0.00189036	0.10397	0.0160681	Malignant samples	CRA001160	Primary PDAC	I	Treatment naive	Resection
PUMCH-T23	0.0803965	0.000367107	0.0128488	0.558737	0.0565345	0.0844347	0.00477239	0.0829662	0.00403818	0.0987518	0.0161527	Malignant samples	CRA001160	Primary PDAC	II	Treatment naive	Resection
PUMCH-T24	0.230104	0.0317186	0.0121107	0.331027	0.284314	0.0397924	0.0017301	0.0196078	0.0011534	0.0438293	0.00461361	Malignant samples	CRA001160	Primary PDAC	I	Treatment naive	Resection

## Sheet: Table S7
Supplementary Table S7: The top 30 marker genes of fibroblast subclusters in the discovery cohort
p_val	avg_log2FC	pct.1	pct.2	p_val_adj	cluster	gene
0	3.74712	0.838	0.112	0	RGS5+ Fibro	HIGD1B
0	3.70291	0.974	0.269	0	RGS5+ Fibro	RGS5
0	3.38925	0.784	0.126	0	RGS5+ Fibro	COX4I2
0	2.8333	0.933	0.287	0	RGS5+ Fibro	NDUFA4L2
0	2.99266	0.747	0.141	0	RGS5+ Fibro	GJA4
0	2.88022	0.859	0.318	0	RGS5+ Fibro	ARHGDIB
0	2.72809	0.695	0.186	0	RGS5+ Fibro	CCDC102B
0	3.42621	0.579	0.089	0	RGS5+ Fibro	FAM162B
0	2.86878	0.614	0.126	0	RGS5+ Fibro	ENPEP
0	3.11056	0.59	0.109	0	RGS5+ Fibro	STEAP4
0	2.97014	0.639	0.165	0	RGS5+ Fibro	KCNJ8
0	2.85096	0.588	0.12	0	RGS5+ Fibro	GJC1
0	2.6575	0.664	0.205	0	RGS5+ Fibro	PLXDC1
0	2.50824	0.562	0.123	0	RGS5+ Fibro	ARHGAP15
0	2.52291	0.567	0.13	0	RGS5+ Fibro	ANGPT2
0	2.56844	0.535	0.127	0	RGS5+ Fibro	FAM13C
0	2.81699	0.509	0.11	0	RGS5+ Fibro	GUCY1A2
0	3.31819	0.448	0.061	0	RGS5+ Fibro	GPR116
0	3.97083	0.427	0.051	0	RGS5+ Fibro	CD36
0	2.97813	0.535	0.164	0	RGS5+ Fibro	FABP4
0	2.61328	0.554	0.187	0	RGS5+ Fibro	C20orf27
0	2.49802	0.471	0.125	0	RGS5+ Fibro	TNFRSF21
0	2.57133	0.445	0.128	0	RGS5+ Fibro	FAM213A
0	2.569	0.349	0.063	0	RGS5+ Fibro	ADAP2
0	3.49759	0.322	0.038	0	RGS5+ Fibro	TRPC6
0	3.43345	0.286	0.038	0	RGS5+ Fibro	CHST2
0	2.43914	0.31	0.071	0	RGS5+ Fibro	TDO2
0	2.63023	0.294	0.06	0	RGS5+ Fibro	KCNK17
0	2.61722	0.281	0.053	0	RGS5+ Fibro	FRMD3
0	3.54038	0.259	0.032	0	RGS5+ Fibro	LPL
0	4.64412	0.87	0.124	0	MYH11+ Fibro	MYH11
0	3.12866	0.788	0.167	0	MYH11+ Fibro	MCAM
0	4.16617	0.7	0.142	0	MYH11+ Fibro	PLN
0	2.96142	0.69	0.165	0	MYH11+ Fibro	PTP4A3
0	2.80975	0.845	0.321	0	MYH11+ Fibro	CSRP2
0	6.78277	0.528	0.015	0	MYH11+ Fibro	RERGL
0	3.92869	0.583	0.09	0	MYH11+ Fibro	BCAM
0	2.92358	0.891	0.417	0	MYH11+ Fibro	CRIP1
0	3.27133	0.973	0.503	0	MYH11+ Fibro	ADIRF
0	2.88845	0.576	0.147	0	MYH11+ Fibro	RCAN2
0	3.37241	0.521	0.107	0	MYH11+ Fibro	MAP3K7CL
0	3.55157	0.506	0.103	0	MYH11+ Fibro	SNCG
0	3.15031	0.546	0.157	0	MYH11+ Fibro	SORBS2
0	2.55598	0.626	0.238	0	MYH11+ Fibro	LMOD1
0	2.90954	0.494	0.108	0	MYH11+ Fibro	CCDC3
0	3.55099	0.432	0.055	0	MYH11+ Fibro	GPRC5C
0	3.23436	0.48	0.108	0	MYH11+ Fibro	ACTG2
0	2.52956	0.486	0.125	0	MYH11+ Fibro	EFHD1
0	3.67148	0.401	0.056	0	MYH11+ Fibro	WFDC1
0	2.81772	0.417	0.084	0	MYH11+ Fibro	SGCA
0	2.56418	0.412	0.094	0	MYH11+ Fibro	KLHL23
0	6.1513	0.323	0.009	0	MYH11+ Fibro	MUSTN1
0	3.05365	0.352	0.068	0	MYH11+ Fibro	SYNM
0	3.01072	0.329	0.05	0	MYH11+ Fibro	SLC38A11
0	3.21782	0.302	0.047	0	MYH11+ Fibro	RBPMS2
0	6.09278	0.258	0.006	0	MYH11+ Fibro	KCNA5
0	2.67335	0.341	0.092	0	MYH11+ Fibro	FAM129A
0	2.67291	0.31	0.061	0	MYH11+ Fibro	GPR4
0	2.51791	0.329	0.09	0	MYH11+ Fibro	NTN4
0	2.71003	0.302	0.069	0	MYH11+ Fibro	RP11-332H18.4
0	6.67183	0.739	0.065	0	STEAP4+ Fibro	CCL21
0	3.12921	0.768	0.148	0	STEAP4+ Fibro	STEAP4
0	6.05022	0.329	0.009	0	STEAP4+ Fibro	CFHR1
5.14015e-306	3.96282	0.397	0.04	1.97772e-301	STEAP4+ Fibro	PTGER1
1.0107e-285	4.06449	0.275	0.019	3.88875e-281	STEAP4+ Fibro	CNR1
2.42386e-271	5.51123	0.579	0.107	9.32603e-267	STEAP4+ Fibro	CCL19
1.88241e-155	2.77162	0.425	0.085	7.24275e-151	STEAP4+ Fibro	CD36
4.96145e-150	2.72718	0.872	0.503	1.90897e-145	STEAP4+ Fibro	APOE
7.89047e-147	1.88453	0.77	0.291	3.03594e-142	STEAP4+ Fibro	TINAGL1
9.92603e-132	2.03182	0.563	0.163	3.81914e-127	STEAP4+ Fibro	ARHGAP15
3.37074e-123	2.4617	0.443	0.11	1.29692e-118	STEAP4+ Fibro	FHL5
1.6096e-121	2.69165	0.599	0.206	6.1931e-117	STEAP4+ Fibro	MT1A
5.10833e-121	2.61835	0.597	0.208	1.96548e-116	STEAP4+ Fibro	C8orf4
5.27783e-113	3.50442	0.419	0.109	2.0307e-108	STEAP4+ Fibro	C2orf40
3.16456e-108	2.09117	0.852	0.592	1.2176e-103	STEAP4+ Fibro	CFH
1.74658e-107	2.68239	0.689	0.31	6.72013e-103	STEAP4+ Fibro	CCL2
5.23878e-107	2.02665	0.399	0.097	2.01567e-102	STEAP4+ Fibro	GPR116
1.63145e-98	1.90694	0.533	0.177	6.27717e-94	STEAP4+ Fibro	APOLD1
3.21284e-92	1.91207	0.463	0.142	1.23617e-87	STEAP4+ Fibro	PARM1
6.80729e-88	1.96567	0.749	0.442	2.61917e-83	STEAP4+ Fibro	TM4SF1
9.38251e-87	1.81177	0.754	0.419	3.61001e-82	STEAP4+ Fibro	MT1M
1.70091e-82	2.37969	0.315	0.079	6.54443e-78	STEAP4+ Fibro	SDPR
2.94672e-77	1.91098	0.505	0.191	1.13378e-72	STEAP4+ Fibro	EDNRB
6.39724e-74	2.04362	0.439	0.16	2.4614e-69	STEAP4+ Fibro	PTGER3
1.68124e-64	2.1958	0.251	0.063	6.46874e-60	STEAP4+ Fibro	REM1
9.58232e-55	1.87128	0.597	0.331	3.68689e-50	STEAP4+ Fibro	MYC
1.7882e-53	2.60425	0.281	0.09	6.88028e-49	STEAP4+ Fibro	BMP2
7.60609e-50	1.98711	0.409	0.18	2.92652e-45	STEAP4+ Fibro	MT1F
5.21089e-46	1.9551	0.331	0.125	2.00494e-41	STEAP4+ Fibro	INPP4B
2.86528e-35	1.81035	0.259	0.097	1.10245e-30	STEAP4+ Fibro	AGT
0	3.21433	0.868	0.243	0	C7+ Fibro	C7
0	2.42049	0.651	0.151	0	C7+ Fibro	OGN
0	2.84034	0.847	0.355	0	C7+ Fibro	C3
0	3.18475	0.581	0.133	0	C7+ Fibro	IGF1
0	4.7352	0.615	0.174	0	C7+ Fibro	CFD
0	2.84706	0.633	0.194	0	C7+ Fibro	DPT
0	3.41927	0.681	0.246	0	C7+ Fibro	PTGDS
0	2.39804	0.732	0.297	0	C7+ Fibro	EFEMP1
0	2.68008	0.648	0.218	0	C7+ Fibro	FBLN5
0	2.33674	0.672	0.253	0	C7+ Fibro	CXCL12
0	2.76987	0.514	0.115	0	C7+ Fibro	ABCA8
0	3.49464	0.813	0.427	0	C7+ Fibro	APOD
0	3.02247	0.458	0.075	0	C7+ Fibro	ADH1B
0	2.78396	0.49	0.107	0	C7+ Fibro	ITM2A
0	2.50921	0.665	0.288	0	C7+ Fibro	SRPX
0	2.30944	0.635	0.264	0	C7+ Fibro	RARRES1
0	3.0614	0.458	0.103	0	C7+ Fibro	MGST1
0	2.33936	0.473	0.125	0	C7+ Fibro	ABI3BP
0	2.56721	0.451	0.112	0	C7+ Fibro	GPC3
0	2.97	0.412	0.073	0	C7+ Fibro	TNXB
0	2.45305	0.427	0.126	0	C7+ Fibro	SVEP1
0	3.20822	0.317	0.033	0	C7+ Fibro	CHRDL1
0	2.36834	0.549	0.291	0	C7+ Fibro	SEPP1
0	4.52189	0.304	0.052	0	C7+ Fibro	PLA2G2A
0	2.32574	0.342	0.095	0	C7+ Fibro	HSD11B1
0	2.85195	0.303	0.056	0	C7+ Fibro	SFRP1
0	2.472	0.342	0.102	0	C7+ Fibro	RP11-572C15.6
0	3.50782	0.265	0.026	0	C7+ Fibro	C16orf89
0	2.87625	0.254	0.041	0	C7+ Fibro	CD34
0	2.68498	0.272	0.061	0	C7+ Fibro	RSPO3
0	3.69659	0.821	0.16	0	ECM-remodeling Fibro	COL10A1
0	4.56443	0.701	0.087	0	ECM-remodeling Fibro	COL11A1
0	2.72675	0.869	0.265	0	ECM-remodeling Fibro	INHBA
0	2.89422	0.952	0.397	0	ECM-remodeling Fibro	CTHRC1
0	2.77153	0.836	0.295	0	ECM-remodeling Fibro	POSTN
0	2.62556	0.913	0.373	0	ECM-remodeling Fibro	THBS2
0	2.82904	0.654	0.135	0	ECM-remodeling Fibro	ARL4C
0	2.85913	0.647	0.139	0	ECM-remodeling Fibro	NTM
0	3.85893	0.716	0.234	0	ECM-remodeling Fibro	MMP11
0	4.21878	0.538	0.063	0	ECM-remodeling Fibro	GJB2
0	2.68063	0.602	0.131	0	ECM-remodeling Fibro	PDGFC
0	3.80229	0.522	0.073	0	ECM-remodeling Fibro	SDC1
0	3.2234	0.7	0.251	0	ECM-remodeling Fibro	IGFBP3
0	2.89995	0.506	0.109	0	ECM-remodeling Fibro	TMEM158
0	2.9472	0.446	0.073	0	ECM-remodeling Fibro	ITGA11
0	4.45012	0.407	0.034	0	ECM-remodeling Fibro	IGFL2
0	3.063	0.434	0.075	0	ECM-remodeling Fibro	SUGCT
0	2.70418	0.458	0.106	0	ECM-remodeling Fibro	SLC6A6
0	2.98936	0.408	0.069	0	ECM-remodeling Fibro	COL8A2
0	2.73868	0.433	0.124	0	ECM-remodeling Fibro	C1QTNF3
0	2.89464	0.406	0.1	0	ECM-remodeling Fibro	MATN3
0	3.88259	0.322	0.024	0	ECM-remodeling Fibro	LRRC15
0	2.74555	0.371	0.084	0	ECM-remodeling Fibro	DIO2
0	2.43656	0.348	0.065	0	ECM-remodeling Fibro	NOX4
0	3.14987	0.322	0.043	0	ECM-remodeling Fibro	KIF26B
0	2.57816	0.328	0.057	0	ECM-remodeling Fibro	WNT2
0	2.61432	0.347	0.077	0	ECM-remodeling Fibro	WNT5A
0	2.48926	0.975	0.712	0	ECM-remodeling Fibro	FN1
0	3.22494	0.261	0.034	0	ECM-remodeling Fibro	F13A1
0	3.13204	0.263	0.059	0	ECM-remodeling Fibro	CST1
1.09857e-263	2.22734	0.912	0.512	4.22685e-259	Tumor-like Fibro	FOSB
3.91966e-263	1.95375	0.99	0.807	1.50813e-258	Tumor-like Fibro	FOS
4.20099e-243	2.38707	0.554	0.145	1.61637e-238	Tumor-like Fibro	AC020916.1
7.32839e-240	2.0918	0.963	0.773	2.81967e-235	Tumor-like Fibro	JUN
3.79507e-225	2.04096	0.904	0.589	1.46019e-220	Tumor-like Fibro	IER2
4.25559e-209	1.84717	0.875	0.51	1.63738e-204	Tumor-like Fibro	PPP1R15A
4.04048e-184	1.82313	0.67	0.254	1.55461e-179	Tumor-like Fibro	RSRP1
1.53295e-171	2.10843	0.671	0.295	5.89816e-167	Tumor-like Fibro	NFKBIZ
3.25231e-171	2.08397	0.802	0.442	1.25136e-166	Tumor-like Fibro	DNAJB1
1.73777e-162	2.36334	0.718	0.367	6.68623e-158	Tumor-like Fibro	ATF3
6.60375e-139	2.12718	0.519	0.198	2.54086e-134	Tumor-like Fibro	INTS6
1.64955e-138	1.96542	0.592	0.248	6.34683e-134	Tumor-like Fibro	KLF4
1.81268e-133	2.00255	0.469	0.161	6.97447e-129	Tumor-like Fibro	GUCY1A1
1.54596e-131	1.76851	0.382	0.11	5.94823e-127	Tumor-like Fibro	MIR99AHG
2.21477e-130	2.07779	0.72	0.386	8.52154e-126	Tumor-like Fibro	HSPA1B
1.60288e-115	1.79329	0.64	0.343	6.16722e-111	Tumor-like Fibro	SERTAD1
5.79271e-115	1.97235	0.674	0.364	2.2288e-110	Tumor-like Fibro	HSPH1
2.08326e-114	2.11114	0.83	0.579	8.01557e-110	Tumor-like Fibro	HSPA1A
1.7691e-111	1.82479	0.7	0.394	6.80679e-107	Tumor-like Fibro	KLF2
1.4463e-109	1.97127	0.449	0.173	5.56477e-105	Tumor-like Fibro	EGR3
1.4827e-103	1.86857	0.567	0.275	5.70484e-99	Tumor-like Fibro	IER5L
2.24181e-95	1.89647	0.479	0.211	8.6256e-91	Tumor-like Fibro	IER5
5.6721e-87	1.89162	0.378	0.147	2.1824e-82	Tumor-like Fibro	H2AFX
2.20973e-86	2.68229	0.267	0.082	8.50215e-82	Tumor-like Fibro	PTGS2
2.79669e-86	2.52865	0.291	0.096	1.07605e-81	Tumor-like Fibro	PRKAR2B
5.46809e-83	1.89853	0.312	0.108	2.1039e-78	Tumor-like Fibro	DYRK3
1.06348e-76	1.9275	0.621	0.385	4.09184e-72	Tumor-like Fibro	IER3
6.86921e-59	1.77006	0.285	0.112	2.643e-54	Tumor-like Fibro	RDH10
3.30357e-51	1.85983	0.293	0.128	1.27108e-46	Tumor-like Fibro	MBP
1.03168e-39	1.90116	0.334	0.179	3.9695e-35	Tumor-like Fibro	ZFAND2A
0	5.29837	0.737	0.078	0	HLA-DRA+ Fibro	AIF1
0	5.65205	0.629	0.043	0	HLA-DRA+ Fibro	MS4A6A
0	4.9652	0.631	0.09	0	HLA-DRA+ Fibro	HLA-DQA1
0	5.3549	0.574	0.052	0	HLA-DRA+ Fibro	IFI30
0	5.79771	0.54	0.023	0	HLA-DRA+ Fibro	MS4A7
0	5.08598	0.509	0.027	0	HLA-DRA+ Fibro	SPI1
0	5.26552	0.507	0.029	0	HLA-DRA+ Fibro	FCGR3A
0	5.61437	0.493	0.018	0	HLA-DRA+ Fibro	CYBB
0	5.18842	0.504	0.03	0	HLA-DRA+ Fibro	CD163
0	5.19174	0.435	0.023	0	HLA-DRA+ Fibro	C5AR1
0	5.63639	0.455	0.047	0	HLA-DRA+ Fibro	C1QC
0	5.39703	0.383	0.018	0	HLA-DRA+ Fibro	OLR1
0	5.69929	0.369	0.012	0	HLA-DRA+ Fibro	FPR1
0	5.1112	0.371	0.016	0	HLA-DRA+ Fibro	NCF2
0	5.21774	0.367	0.017	0	HLA-DRA+ Fibro	MS4A4A
0	5.61841	0.362	0.012	0	HLA-DRA+ Fibro	IGSF6
0	5.0432	0.365	0.019	0	HLA-DRA+ Fibro	MSR1
0	5.37141	0.34	0.011	0	HLA-DRA+ Fibro	CD86
0	6.48866	0.326	0.019	0	HLA-DRA+ Fibro	IL1B
0	6.17275	0.3	0.014	0	HLA-DRA+ Fibro	FCN1
0	5.04764	0.284	0.01	0	HLA-DRA+ Fibro	FCGR1A
0	5.16317	0.281	0.01	0	HLA-DRA+ Fibro	CSF2RA
0	6.10578	0.277	0.009	0	HLA-DRA+ Fibro	MRC1
0	5.37465	0.259	0.009	0	HLA-DRA+ Fibro	MPEG1
0	5.31113	0.255	0.009	0	HLA-DRA+ Fibro	PILRA
0	5.00638	0.254	0.01	0	HLA-DRA+ Fibro	FPR3
2.67341e-290	4.95675	0.581	0.111	1.02862e-285	HLA-DRA+ Fibro	C1QA
4.29242e-244	5.01813	0.622	0.149	1.65155e-239	HLA-DRA+ Fibro	S100A9
3.65934e-239	5.09042	0.518	0.104	1.40797e-234	HLA-DRA+ Fibro	C1QB
5.76005e-187	5.44771	0.464	0.101	2.21624e-182	HLA-DRA+ Fibro	S100A8
0	9.30442	0.847	0.009	0	NRXN1+ Fibro	CDH19
0	9.21591	0.844	0.018	0	NRXN1+ Fibro	S100B
0	11.6941	0.793	0.002	0	NRXN1+ Fibro	NRXN1
0	10.0655	0.777	0.007	0	NRXN1+ Fibro	PLP1
0	6.82098	0.745	0.06	0	NRXN1+ Fibro	ITGB8
0	8.85782	0.624	0.005	0	NRXN1+ Fibro	PTPRZ1
0	6.79171	0.637	0.023	0	NRXN1+ Fibro	CCN3
0	6.63184	0.618	0.03	0	NRXN1+ Fibro	SEMA3B
0	10.9141	0.505	0.001	0	NRXN1+ Fibro	MYOT
0	10.0382	0.505	0.002	0	NRXN1+ Fibro	L1CAM
0	10.367	0.497	0.001	0	NRXN1+ Fibro	XKR4
0	8.54266	0.497	0.004	0	NRXN1+ Fibro	SOX2
0	6.73202	0.508	0.018	0	NRXN1+ Fibro	EGFL8
0	10.9784	0.457	0	0	NRXN1+ Fibro	SOX10
0	7.31621	0.441	0.007	0	NRXN1+ Fibro	SMIM5
0	6.7925	0.454	0.027	0	NRXN1+ Fibro	GAP43
0	7.28802	0.43	0.007	0	NRXN1+ Fibro	NRN1
0	6.80076	0.417	0.005	0	NRXN1+ Fibro	SORCS1
0	9.84779	0.411	0.001	0	NRXN1+ Fibro	GFRA3
0	7.72792	0.406	0.005	0	NRXN1+ Fibro	PRIMA1
0	9.84926	0.382	0.001	0	NRXN1+ Fibro	CADM2
0	7.10592	0.366	0.008	0	NRXN1+ Fibro	MAL
0	6.87966	0.358	0.013	0	NRXN1+ Fibro	MPZ
0	8.29064	0.352	0.008	0	NRXN1+ Fibro	S100A1
0	9.08247	0.341	0.002	0	NRXN1+ Fibro	COL28A1
0	10.498	0.331	0.001	0	NRXN1+ Fibro	FOXD3
0	6.66092	0.331	0.011	0	NRXN1+ Fibro	TMEM71
0	10.6946	0.306	0	0	NRXN1+ Fibro	SYT10
0	11.1482	0.296	0	0	NRXN1+ Fibro	FOXD3-AS1
0	8.25482	0.258	0.001	0	NRXN1+ Fibro	ZNF536

## Sheet: Table S8
Supplementary Table S8: Transcription factor activities of each fibroblast subclusters
	BATF3(+)	E2F1(+)	EPAS1(+)	ESRRA(+)	IRF3(+)	NFYA(+)	NR2F2(+)	NR2F6(+)	NUP133(+)	ZNF253(+)	CHURC1(+)	ERG(+)	FOXC1(+)	FOXK2(+)	HNF4G(+)	MEF2D(+)	MGA(+)	MYBL1(+)	PATZ1(+)	THRA(+)	EHF(+)	EMX2(+)	EN1(+)	KLF5(+)	NR1H4(+)	RREB1(+)	SP2(+)	TEAD4(+)	ZBTB17(+)	ZNF250(+)	GATA6(+)	GLI1(+)	HOXA9(+)	HOXC8(+)	PBX1(+)	RFX2(+)	SMAD3(+)	SOX15(+)	TWIST2(+)	WT1(+)	DLX3(+)	FOXP1(+)	HOXD9(+)	LEF1(+)	MTA3(+)	NFE2L1(+)	OTX1(+)	SOX11(+)	TEAD1(+)
RGS5+ Fibro	1.9509	2.0054	1.63421	1.63006	2.28379	1.62827	1.70718	1.80348	2.3117	2.04358	1.11659	-0.635164	-0.208695	-0.335047	0.84723	1.20155	0.964646	0.516361	0.843014	1.20954	-1.09477	0.141371	-0.860054	-0.790753	1.10313	0.247481	1.39652	1.23094	0.874266	1.22211	-0.686252	-0.720753	-0.897935	-0.549286	-0.969192	-1.08466	-0.830534	-0.682394	-0.925563	-0.944662	-0.728765	-0.637151	-0.348335	-0.449673	-0.22083	-0.147063	-0.767764	-0.604891	-0.63066
MYH11+ Fibro	0.391271	0.372418	1.0185	1.14363	-0.0583914	-0.727819	0.996703	-0.626728	-0.17863	0.706591	1.84185	2.20729	2.26449	1.65761	1.88736	1.71573	2.01679	1.96903	1.87093	1.87604	-0.584653	0.222534	-0.604195	-0.55525	-0.46991	-1.11023	0.144257	0.584759	-0.62253	0.294221	-0.752745	-0.750266	-0.600339	-0.661367	-0.568188	-0.844481	-0.86811	-0.759774	-1.01861	-1.08043	-0.66159	-0.88589	-1.09328	-0.796803	-0.90185	0.361475	-0.407414	-0.803063	-0.873366
STEAP4+ Fibro	0.817187	0.15279	0.762633	0.683981	0.170599	-1.18393	0.692339	-0.949663	0.442506	0.253888	0.346746	0.14077	0.170602	-0.62972	-0.0694282	0.370972	-0.193306	0.624484	0.579866	-0.0591286	1.53062	2.32745	1.75303	1.97031	1.70741	1.44176	1.29517	1.54135	1.54161	1.5955	-0.0309933	-0.462194	-0.639804	0.264877	-0.609381	0.668255	-0.163515	-0.382832	-0.311704	-0.457326	-0.690875	-0.511787	-0.562466	-0.784741	-0.930263	-0.482343	-0.392815	-0.637346	-0.906875
C7+ Fibro	-0.934135	-0.653708	-0.835044	-0.400967	-0.522753	-0.699155	-0.920119	-0.836981	-0.682224	-0.871781	-0.677558	-0.405607	-0.753507	-0.96726	-0.374061	-0.944459	-0.538419	-0.929508	-0.633283	-0.920282	0.735861	-0.529422	0.548651	0.817667	0.361248	-0.4961	-0.827379	-0.486254	-0.555788	-0.623813	1.70408	1.4446	1.70893	1.7992	1.58937	1.69573	1.5149	2.06063	1.86822	1.67608	-0.0257584	-0.0511248	0.0532684	0.287814	-0.506819	-0.883251	0.326277	-0.25502	0.0551522
ECM-remodeling Fibro	-0.457937	-0.638408	-0.800271	-0.616078	-0.331841	0.85306	-0.795572	1.09949	-0.387868	-0.960818	-0.590891	-0.773467	-0.230596	-0.614602	-0.734086	-0.906733	-1.03861	-0.903155	-0.31683	-0.690159	-0.96324	-0.348283	-1.01758	0.13189	-1.15941	-0.454608	-1.0101	-1.03534	-1.5328	-1.17722	0.73756	1.20858	1.27828	0.803167	0.0784483	-0.994041	-0.594842	-0.447849	0.150504	0.623007	2.25968	1.94457	2.12236	2.02859	2.06362	2.21311	2.32988	2.25366	1.99184
Tumor-like Fibro	-0.84251	-1.1496	-0.871143	-0.786485	0.104466	0.544595	-0.248199	0.207584	-0.41991	-0.266418	-0.830736	-0.115657	0.175917	-0.856194	-0.760967	-0.562603	-0.189109	-0.82023	-0.831235	-0.521759	-0.122108	-0.505596	0.0415006	-0.0363861	-0.399992	-0.857638	-0.616359	-0.757992	-0.215176	-0.79084	0.858961	0.908303	0.223079	0.40183	1.47096	0.451174	1.46928	0.437891	1.05382	1.06496	0.485103	1.08164	0.695462	0.83688	0.547154	0.255486	-0.145711	0.555619	0.911307
HLA-DRA+ Fibro	-0.73928	0.528219	-0.137627	-0.68524	-0.784064	0.432058	-0.564759	0.0100457	-0.695942	-0.672008	-0.516429	-0.857562	-0.442739	1.16777	0.357138	-0.261276	-0.648888	-0.159817	-0.514838	-0.350519	1.11761	-0.634399	-0.789256	-0.371842	-0.99533	1.53214	0.581514	-0.149071	0.819392	-0.671481	-0.691453	-0.868038	-0.186172	-0.909875	-0.79473	-0.48949	-0.803668	-0.869983	-0.569104	-0.366789	-0.254168	-0.19506	-0.444697	-0.463119	-0.503231	-0.614131	-0.68347	-0.273693	-0.0916303
NRXN1+ Fibro	-0.185501	-0.617111	-0.771258	-0.968896	-0.86181	-0.847081	-0.867572	-0.707234	-0.389628	-0.233033	-0.689576	0.439401	-0.975468	0.577442	-1.15318	-0.613177	-0.37311	-0.297168	-0.997626	-0.543734	-0.619323	-0.673651	0.9279	-1.16564	-0.14714	-0.302806	-0.963615	-0.928394	-0.308976	0.151515	-1.13916	-0.760232	-0.886044	-1.14855	-0.197285	0.597509	0.276494	0.644312	-0.247565	-0.514847	-0.383623	-0.745203	-0.42232	-0.658949	0.452219	-0.703289	-0.258986	-0.235266	-0.455769
[truncated: 31 more columns]

## Sheet: Table S9
Supplementary TableS9: Gene List for the Epithelial Meta-Program
	MP1_Cell_Cycle	MP2_Pancreatic acinar function	MP3_PDAC_Classical	MP4_Ductal secretory regulation	MP5_Inteferon_I	MP6_Pancreatic_endocrine_function	MP7_EMT-I	MP8_Stress	MP9_EMT_II	MP10_Others	MP11_DNA replication	MP12_Inflammatory_response	MP13_Inteferon_II	MP14_EMT_III
1	CENPF	AMY2A	AGR2	AMBP	SRGN	CHGA	LAMB3	ATF3	RAMP2	ALB	CLSPN	HCK	TNFAIP2	COL3A1
2	TOP2A	CEL	TFF1	FXYD2	PTPRC	NEUROD1	LAMC2	PPP1R15A	RAMP3	APOC2	ATAD2	HEPACAM2	UBD	CALD1
3	BIRC5	CELA2A	CEACAM6	SLC4A4	CD52	PTPRN	CD55	GADD45B	CLEC14A	FGB	BRCA1	LRMP	CCL2	COL1A1
4	NUSAP1	CELA2B	FXYD3	SPP1	CD69	SLC30A8	KRT7	EGR1	GIMAP7	ORM1	CDC6	RGS13	CXCL6	COL1A2
5	ASPM	CELA3B	LYZ	CFTR	CXCR4	GAD2	ITGA2	FOSB	SPARCL1	VTN	FAM111B	AVIL	ICAM1	COL6A2
6	DLGAP5	CPA1	LGALS4	SLC3A1	ALOX5AP	PCSK1N	LMO7	ZFP36	A2M	AMBP	FEN1	BMX	IL32	DCN
7	MKI67	CPA2	MUC1	SFRP5	HCST	SCG3	F3	DNAJB1	COL15A1	FGG	GINS2	POU2F3	IL8	LUM
8	PTTG1	CPB1	CTSE	SERPINA5	CD37	SCG5	PLAUR	DUSP1	PLVAP	FGL1	HELLS	SH2D6	BIRC3	TAGLN
9	TPX2	CTRB1	GPX2	SERPING1	RGS1	ABCC8	KRT17	JUN	SPARC	ORM2	ORC6	AZGP1	FSTL3	TIMP3
10	CCNB2	CTRB2	TFF2	CLU	CD3D	NKX2-2	TACSTD2	BTG2	TCF4	AGXT	TYMS	FYB	PDLIM4	AEBP1
11	CCNB1	CTRC	TFF3	C6	LCP1	PCSK2	C15ORF48	FOS	FLT1	APCS	ASF1B	SH2D7	MMP7	COL6A3
12	CDKN3	CUZD1	TSPAN8	DEFB1	CCL5	CHGB	SLC2A1	NR4A1	IGFBP4	APOC3	CDT1	ADH6	RAB11FIP1	CTHRC1
13	HMMR	GP2	S100P	LEFTY1	FYB1	PAX6	IL32	JUNB	CD34	FGA	DTL	GNG13	TYMP	MMP2
14	PRC1	PLA2G1B	C19ORF33	AQP1	CD2	G6PC2	CAV1	KLF6	EMCN	HP	E2F1	HPGDS	VIM	SERPINF1
15	UBE2C	PNLIP	PIGR	C3	CD3E	MIR7-3HG	CEACAM6	MAFF	SDPR	APOA2	MCM4	PLCG2	CRYAB	SFRP2
16	CDC20	PNLIPRP1	AGR3	CLDN10	CD48	PCSK1	CLDN4	BAG3	SLCO2A1	APOH	MCM6	PSTPIP2	FSTL1	THBS2
17	CEP55	SYCN	CLDN18	KCNJ16	LAPTM5	STMN2	FLNA	DDIT3	SOX18	ASGR2	PCLAF	C11ORF53	KRT7	BGN
18	CCNA2	CELA3A	IFI27	SERPINA6	GZMA	SYT7	ISG20	HSPA1A	SPRY1	MT1G	PCNA	CRYM	LTB	C11ORF96
19	CENPE	CLPS	LGALS3	SOD3	IL7R	TTR	COL17A1	HSPA1B	VWF	RBP4	RRM2	HOTAIRM1	NCOA7	C1R
20	NUF2	CTRL	KRT19	FAM150B	VIM	SCGN	KLK10	IER2	CD93	ALDOB	UHRF1	PBXIP1	SERPINB2	C1S
21	GTSE1	KLK1	ANXA10	FLRT2	TYROBP	UCHL1	S100A2	KLF4	ELTD1	APOC1	CDC45	PTGS1	SOX4	C7
22	NEK2	PDIA2	SPINK1	CRP	NKG7	FAM159B	SOX4	NFKBIA	ENG	CFHR2	CENPU	SPIB	TUBB2B	CCDC80
23	ANLN	PRSS1	LCN2	KCNJ15	CCL4	ELAVL4	TM4SF1	PMAIP1	GIMAP4	F2	DHFR	SUCNR1	VCAM1	COL5A2
24	CENPA	REG1A	LINC01133	PPP1R1B	CST7	SCG2	TNFRSF12A	RHOB	IFITM1	GC	DNMT1	TRPM5	VNN1	COL6A1
25	KIF23	PRSS3	PLA2G10	REG1A	FCER1G	ADCYAP1	ANXA1	ZFAND2A	SRGN	MT1M	MCM10	ALOX5	AKR1C1	FBLN1
26	CDK1	SERPINI2	PLAC8	GATM	AIF1	DHRS2	EMP3	DNAJA4	TIMP3	SAA4	MCM3	CD300LF	C15ORF48	FN1
27	KIF20B	SPINK1	TSPAN1	SCTR	GMFG	FAM105A	GPRC5A	HSPH1	CD36	TTR	MCM7	DKK3	CLDN6	IGFBP7
28	MAD2L1	AQP8	AKR1C3	AKAP7	DUSP2	INSM1	LAMA3	IER5	GPR116	AGT	MYBL2	PIK3CG	CTSE	LGALS1
29	KIF2C	AMY2B	MUC5AC	APCS	TNFAIP3	LINC00948	CDA	SERTAD1	JAM2	ANGPTL3	TK1	ALOX5AP	KRT23	MGP
30	DEPDC1	REG1B	NQO1	CITED4	TRAC	ASB9	CEACAM5	ANKRD37	KDR	APOB	ZWINT	AOC1	LAMC2	SPARC
31	AURKA	RNASE1	CYP3A5	DCDC2	TRBC2	ERO1LB	CST6	DNAJA1	MEF2C	ASGR1	MCM2	CCDC129	LGALS3	SPARCL1
32	KIF4A	RARRES2	GPRC5A	MT1F	CD3G	MEG3	PLAU	DNAJB4	RBP7	GAMT	MCM5	IL37	LGALS9	THY1
33	KIF14	REG3G	SDCBP2	MUC6	CD7	GJD2	RAB11FIP1	HBEGF	APOLD1	ITIH3	CDCA7	KIAA1324	LYZ	VIM
34	BUB1	ALB	CRIP1	NTRK2	CORO1A	IAPP	RND3	HSPA6	CALCRL	MT1H	FANCI	KIT	NCAM1	ASPN
35	PBK	IGFBP2	PSCA	ONECUT1	GZMK	KCNJ6	TIMP2	IER3	CYYR1	TF	PKMYT1	SKAP2	APOBEC3B	FBN1
36	ARHGAP11A	MT1G	SLPI	SERPINA1	KLRB1	PARVB	BIRC3	MYADM	ECSCR	ADH1B	RFC3	SPINK5	C5ORF46	IGFBP5
37	CDCA3	ANPEP	TM4SF4	BEX1	C1QA	BEX1	ERO1A	NR4A2	IFI27	APOA1	WDR76	GNAT3	CREB5	MYL9
38	CENPW	GSTA2	TRIM54	GC	C1QB	KCNK16	FAM3C	SERPINH1	ITM2A	C1R	ATAD5	HTR3E	FSD1L	NNMT
39	HMGB2	FGL1	CAPN8	ITIH5	CD53	MAP1B	GULP1	AC020916.1	LIFR	CFH	BRCA2	KCTD12	IL23A	POSTN
40	PLK1	MT1H	SLC40A1	PROX1	CELF2	C1ORF127	HMGA1	ADM	PPAP2B	CFHR1	CENPM	LIPG	LMTK3	SFRP4
41	CDCA8	REG3A	TMC5	TM4SF4	FCGR3A	CPE	ITGB8	CLDN4	SLC2A3	CRP	RAD51	PCP4	NCF2	TCF4
42	CKS2	LGALS2	VSIG2	ADRA2A	GPR183	CPLX2	KRT23	CXCL2	TMEM204	FABP1	RFC4	SDC2	PHLDA2	SULF1
43	HJURP	NUPR1	AMN	GMNN	HLA-DPA1	CRYBA2	PLEC	ID2	TMEM88	HPD	RMI2	ANLN	RP11-95M15.1	CFD
44	KIF11	CTC-479C5.12	C19ORF77	RBP1	TRBC1	GNG4	PMEPA1	KCNQ1OT1	AC011526.1	LBP	UBE2T	CMYA5	SPIB	INHBA
45	TROAP	ERP27	CEACAM5	UGT2A3	CYTIP	SNAP25	TGM2	NRARP	GIMAP5	RARRES2	ZNF367	IL17RB	THBS1	COL4A1
46	LMNB1	GPHA2	GCNT3	PKHD1	HLA-DPB1	NOVA1	TRIM29	ZC3H12A	FAM13C	SERPINA1	LIG1	NRGN	TNFRSF11B	CCN2
47	PRR11	MT1X	PHLDA2	SORBS2	MS4A6A	SYT4	DCBLD2	MCL1	ADCY4	SERPING1	RAD51AP1	RASSF6	TPM1	COL12A1
48	KIF20A	TPST2	ZG16B	LINC02532	MS4A7	QPCT	EMP1	NFKBIZ	MMRN2	TDO2	DSCC1	CCM2L	BIK	A2M
49	NDC80	TMEM97	MARCKSL1	UGT2B15	HLA-DRA	EEF1A2	SAT1	TRIB1	PIK3R3	ITIH4	CENPK	PLEKHG7	CDH6	COL14A1
50	STMN1	DPEP1	REG4	FOLR1	C1QC	LINC00643	MACC1	EGR3	S1PR1	C4BPA	CHEK1	HOXA3	MARCKSL1	PDGFRA

## Sheet: Table S10
Supplementary TableS10: Top GO enrichment terms for meta-programs (MP1-MP14) extracted from the epithelial cells in the discovery cohort.
Meta program	ID	Description	GeneRatio	BgRatio	pvalue	p.adjust	qvalue	geneID	Count
MP1	GO:0000280	nuclear division	31/50	450/18614	5.45527e-38	4.38604e-35	3.0205e-35	CENPF/TOP2A/BIRC5/NUSAP1/ASPM/DLGAP5/MKI67/PTTG1/TPX2/CCNB2/CCNB1/PRC1/UBE2C/CDC20/CENPE/NUF2/NEK2/ANLN/KIF23/KIF20B/MAD2L1/KIF2C/AURKA/KIF4A/KIF14/BUB1/PLK1/CDCA8/CKS2/KIF11/NDC80	31
MP1	GO:0048285	organelle fission	31/50	497/18614	1.25297e-36	3.47865e-34	2.39561e-34	CENPF/TOP2A/BIRC5/NUSAP1/ASPM/DLGAP5/MKI67/PTTG1/TPX2/CCNB2/CCNB1/PRC1/UBE2C/CDC20/CENPE/NUF2/NEK2/ANLN/KIF23/KIF20B/MAD2L1/KIF2C/AURKA/KIF4A/KIF14/BUB1/PLK1/CDCA8/CKS2/KIF11/NDC80	31
MP1	GO:0007059	chromosome segregation	30/50	435/18614	1.298e-36	3.47865e-34	2.39561e-34	CENPF/TOP2A/BIRC5/NUSAP1/ASPM/DLGAP5/MKI67/PTTG1/TPX2/CCNB2/CCNB1/PRC1/UBE2C/CDC20/CENPE/NUF2/NEK2/KIF23/MAD2L1/KIF2C/AURKA/KIF4A/KIF14/BUB1/CENPW/PLK1/CDCA8/HJURP/KIF11/NDC80	30
MP1	GO:0140014	mitotic nuclear division	26/50	286/18614	1.95769e-34	3.93497e-32	2.70986e-32	CENPF/BIRC5/NUSAP1/DLGAP5/MKI67/TPX2/CCNB1/PRC1/UBE2C/CDC20/CENPE/NUF2/NEK2/ANLN/KIF23/KIF20B/MAD2L1/KIF2C/AURKA/KIF4A/KIF14/BUB1/PLK1/CDCA8/KIF11/NDC80	26
MP1	GO:0098813	nuclear chromosome segregation	27/50	339/18614	2.7963e-34	4.49646e-32	3.09654e-32	CENPF/TOP2A/BIRC5/NUSAP1/ASPM/DLGAP5/PTTG1/TPX2/CCNB2/CCNB1/PRC1/UBE2C/CDC20/CENPE/NUF2/NEK2/KIF23/MAD2L1/KIF2C/AURKA/KIF4A/KIF14/BUB1/PLK1/CDCA8/KIF11/NDC80	27
MP2	GO:0004252	serine-type endopeptidase activity	11/47	174/18432	5.007e-13	4.90686e-11	3.05691e-11	CELA2A/CELA2B/CELA3B/CTRB1/CTRB2/CTRC/CELA3A/CTRL/KLK1/PRSS1/PRSS3	11
MP2	GO:0008236	serine-type peptidase activity	11/47	192/18432	1.47614e-12	6.04275e-11	3.76455e-11	CELA2A/CELA2B/CELA3B/CTRB1/CTRB2/CTRC/CELA3A/CTRL/KLK1/PRSS1/PRSS3	11
MP2	GO:0017171	serine hydrolase activity	11/47	196/18432	1.84982e-12	6.04275e-11	3.76455e-11	CELA2A/CELA2B/CELA3B/CTRB1/CTRB2/CTRC/CELA3A/CTRL/KLK1/PRSS1/PRSS3	11
MP2	GO:0007586	digestion	9/49	139/18903	7.74749e-11	4.78795e-08	4.05316e-08	AMY2A/CEL/CTRB1/CTRB2/PNLIP/CLPS/PRSS1/PRSS3/SPINK1	9
MP2	GO:0004175	endopeptidase activity	11/47	426/18432	7.28251e-09	1.78422e-07	1.11154e-07	CELA2A/CELA2B/CELA3B/CTRB1/CTRB2/CTRC/CELA3A/CTRL/KLK1/PRSS1/PRSS3	11
MP3	GO:0007586	digestion	6/46	139/18903	1.04327e-06	0.000968156	0.000836814	TFF1/TFF2/TFF3/SPINK1/CAPN8/GCNT3	6
MP3	GO:0001894	tissue homeostasis	7/46	275/18903	4.21068e-06	0.00178066	0.00153909	TFF1/LYZ/TFF2/TFF3/PIGR/CLDN18/ZG16B	7
MP3	GO:0022600	digestive system process	5/46	106/18903	5.75646e-06	0.00178066	0.00153909	TFF1/TFF2/TFF3/SPINK1/GCNT3	5
MP3	GO:0060249	anatomical structure homeostasis	7/46	333/18903	1.46636e-05	0.00340196	0.00294044	TFF1/LYZ/TFF2/TFF3/PIGR/CLDN18/ZG16B	7
MP3	GO:0030277	maintenance of gastrointestinal epithelium	3/46	22/18903	2.01065e-05	0.00373177	0.00322551	TFF1/TFF2/TFF3	3
MP4	GO:0051346	negative regulation of hydrolase activity	10/48	373/18903	2.66292e-08	3.91982e-05	3.12543e-05	AMBP/SERPINA5/SERPING1/AQP1/C3/SERPINA6/PPP1R1B/APCS/SERPINA1/ITIH5	10
MP4	GO:0010951	negative regulation of endopeptidase activity	8/48	252/18903	2.12542e-07	0.000144438	0.000115167	AMBP/SERPINA5/SERPING1/AQP1/C3/SERPINA6/SERPINA1/ITIH5	8
MP4	GO:0010466	negative regulation of peptidase activity	8/48	263/18903	2.94372e-07	0.000144438	0.000115167	AMBP/SERPINA5/SERPING1/AQP1/C3/SERPINA6/SERPINA1/ITIH5	8
MP4	GO:0052548	regulation of endopeptidase activity	8/48	428/18903	1.10385e-05	0.00270812	0.00215929	AMBP/SERPINA5/SERPING1/AQP1/C3/SERPINA6/SERPINA1/ITIH5	8
MP4	GO:0052547	regulation of peptidase activity	8/48	459/18903	1.82896e-05	0.00384604	0.0030666	AMBP/SERPINA5/SERPING1/AQP1/C3/SERPINA6/SERPINA1/ITIH5	8
MP5	GO:0002449	lymphocyte mediated immunity	16/49	367/18903	5.50599e-16	5.8135e-13	3.68089e-13	PTPRC/CD2/IL7R/NKG7/FCER1G/TRBC2/CORO1A/KLRB1/C1QA/C1QB/FCGR3A/HLA-DPA1/TRBC1/HLA-DPB1/HLA-DRA/C1QC	16
MP5	GO:0002443	leukocyte mediated immunity	17/49	463/18903	9.71346e-16	5.8135e-13	3.68089e-13	PTPRC/CD2/IL7R/TYROBP/NKG7/FCER1G/TRBC2/CORO1A/KLRB1/C1QA/C1QB/FCGR3A/HLA-DPA1/TRBC1/HLA-DPB1/HLA-DRA/C1QC	17
MP5	GO:0002696	positive regulation of leukocyte activation	15/49	450/18903	2.66405e-13	7.97218e-11	5.04768e-11	PTPRC/CCL5/CD2/CD3E/IL7R/TYROBP/AIF1/TRBC2/CORO1A/FCGR3A/GPR183/HLA-DPA1/TRBC1/HLA-DPB1/HLA-DRA	15
MP5	GO:0050867	positive regulation of cell activation	15/49	467/18903	4.55162e-13	1.08966e-10	6.8993e-11	PTPRC/CCL5/CD2/CD3E/IL7R/TYROBP/AIF1/TRBC2/CORO1A/FCGR3A/GPR183/HLA-DPA1/TRBC1/HLA-DPB1/HLA-DRA	15
MP5	GO:0051251	positive regulation of lymphocyte activation	14/49	400/18903	9.92013e-13	1.97907e-10	1.25307e-10	PTPRC/CCL5/CD3E/IL7R/TYROBP/AIF1/TRBC2/CORO1A/FCGR3A/GPR183/HLA-DPA1/TRBC1/HLA-DPB1/HLA-DRA	14
MP6	GO:0009914	hormone transport	12/43	300/18903	2.02722e-12	1.9137e-09	1.31663e-09	CHGA/NEUROD1/PTPRN/SLC30A8/SCG5/ABCC8/G6PC2/SYT7/TTR/ADCYAP1/CPE/SNAP25	12
MP6	GO:0009306	protein secretion	12/43	359/18903	1.657e-11	4.17207e-09	2.87039e-09	CHGA/NEUROD1/PTPRN/SLC30A8/ABCC8/G6PC2/PCSK1/SYT7/SCG2/ADCYAP1/SNAP25/SYT4	12
MP6	GO:0035592	establishment of protein localization to extracellular region	12/43	360/18903	1.71151e-11	4.17207e-09	2.87039e-09	CHGA/NEUROD1/PTPRN/SLC30A8/ABCC8/G6PC2/PCSK1/SYT7/SCG2/ADCYAP1/SNAP25/SYT4	12
MP6	GO:0023061	signal release	13/43	470/18903	2.1824e-11	4.17207e-09	2.87039e-09	CHGA/NEUROD1/PTPRN/SLC30A8/SCG5/ABCC8/G6PC2/SYT7/ADCYAP1/CPE/CPLX2/SNAP25/SYT4	13
MP6	GO:0071692	protein localization to extracellular region	12/43	368/18903	2.20978e-11	4.17207e-09	2.87039e-09	CHGA/NEUROD1/PTPRN/SLC30A8/ABCC8/G6PC2/PCSK1/SYT7/SCG2/ADCYAP1/SNAP25/SYT4	12
MP7	GO:0042060	wound healing	11/49	442/18903	1.32109e-08	1.00667e-05	7.83612e-06	ITGA2/F3/PLAUR/CAV1/CLDN4/FLNA/TNFRSF12A/ANXA1/PLAU/PLEC/DCBLD2	11
MP7	GO:0008544	epidermis development	10/49	362/18903	2.47926e-08	1.25946e-05	9.80395e-06	LAMB3/LAMC2/KRT7/KRT17/COL17A1/ANXA1/LAMA3/CST6/PLEC/EMP1	10
MP7	GO:0045785	positive regulation of cell adhesion	9/49	484/18903	3.6294e-06	0.000921868	0.000717603	CD55/ITGA2/PLAUR/CAV1/CEACAM6/FLNA/SOX4/ANXA1/TGM2	9
MP7	GO:1903034	regulation of response to wounding	8/49	172/18903	1.30998e-08	1.00667e-05	7.83612e-06	F3/PLAUR/CAV1/CLDN4/FLNA/TNFRSF12A/ANXA1/PLAU	8
MP7	GO:0031589	cell-substrate adhesion	8/49	369/18903	4.38208e-06	0.00095404	0.000742646	LAMB3/ITGA2/TACSTD2/CEACAM6/FLNA/COL17A1/PLAU/ITGB8	8
MP8	GO:0006986	response to unfolded protein	12/48	141/18903	1.02066e-15	1.59428e-12	9.85208e-13	ATF3/PPP1R15A/DNAJB1/BAG3/DDIT3/HSPA1A/HSPA1B/HSPH1/DNAJA1/DNAJB4/HSPA6/SERPINH1	12
MP8	GO:0035966	response to topologically incorrect protein	12/48	163/18903	5.97729e-15	4.66827e-12	2.88483e-12	ATF3/PPP1R15A/DNAJB1/BAG3/DDIT3/HSPA1A/HSPA1B/HSPH1/DNAJA1/DNAJB4/HSPA6/SERPINH1	12
MP8	GO:0009266	response to temperature stimulus	12/48	186/18903	2.94759e-14	1.53471e-11	9.48399e-12	DNAJB1/FOS/BAG3/HSPA1A/HSPA1B/NFKBIA/DNAJA4/IER5/DNAJA1/DNAJB4/HSPA6/ADM	12
MP8	GO:0009408	response to heat	9/48	114/18903	1.05474e-11	4.11877e-09	2.54526e-09	DNAJB1/BAG3/HSPA1A/HSPA1B/DNAJA4/IER5/DNAJA1/DNAJB4/HSPA6	9
MP8	GO:0051085	chaperone cofactor-dependent protein refolding	6/48	32/18903	1.67139e-10	5.22142e-08	3.22666e-08	DNAJB1/HSPA1A/HSPA1B/HSPH1/DNAJB4/HSPA6	6
MP9	GO:0043542	endothelial cell migration	7/42	281/18903	2.57314e-06	0.000459857	0.000337411	CLEC14A/SPARC/SOX18/KDR/MEF2C/MMRN2/PIK3R3	7
MP9	GO:0045765	regulation of angiogenesis	7/42	349/18903	1.06541e-05	0.00121167	0.000889034	RAMP2/SPARC/FLT1/CD34/ENG/KDR/ECSCR	7
MP9	GO:1901342	regulation of vasculature development	7/42	355/18903	1.18996e-05	0.00124053	0.000910211	RAMP2/SPARC/FLT1/CD34/ENG/KDR/ECSCR	7
MP9	GO:0010631	epithelial cell migration	7/42	366/18903	1.4497e-05	0.00136553	0.00100193	CLEC14A/SPARC/SOX18/KDR/MEF2C/MMRN2/PIK3R3	7
MP9	GO:0090132	epithelium migration	7/42	369/18903	1.52817e-05	0.00136553	0.00100193	CLEC14A/SPARC/SOX18/KDR/MEF2C/MMRN2/PIK3R3	7
MP10	GO:0006953	acute-phase response	10/50	48/18903	3.89913e-17	5.13906e-14	3.29579e-14	ORM1/ORM2/APCS/HP/F2/SAA4/CRP/LBP/SERPINA1/ITIH4	10
MP10	GO:0002526	acute inflammatory response	11/50	114/18903	7.18715e-15	4.73633e-12	3.03752e-12	ORM1/ORM2/APCS/HP/APOA2/F2/SAA4/CRP/LBP/SERPINA1/ITIH4	11
MP10	GO:0042730	fibrinolysis	7/50	27/18903	4.98665e-13	1.72843e-10	1.10848e-10	FGB/VTN/FGG/FGA/APOH/F2/SERPING1	7
MP10	GO:0051346	negative regulation of hydrolase activity	14/50	373/18903	5.24562e-13	1.72843e-10	1.10848e-10	VTN/AMBP/APCS/APOC3/APOA2/APOC1/AGT/ANGPTL3/ITIH3/APOA1/FABP1/SERPINA1/SERPING1/ITIH4	14
MP10	GO:0034368	protein-lipid complex remodeling	7/50	30/18903	1.13637e-12	2.49622e-10	1.60088e-10	APOC2/APOC3/APOA2/APOC1/AGT/APOB/APOA1	7
MP11	GO:0006260	DNA replication	28/49	286/18903	8.3398e-39	6.68852e-36	4.047e-36	BRCA1/CDC6/FAM111B/FEN1/GINS2/ORC6/CDT1/DTL/MCM4/MCM6/PCLAF/PCNA/RRM2/CDC45/MCM10/MCM3/MCM7/MCM2/MCM5/RFC3/ATAD5/BRCA2/RAD51/RFC4/RMI2/LIG1/DSCC1/CHEK1	28
MP11	GO:0006261	DNA-templated DNA replication	22/49	166/18903	5.52327e-33	2.21483e-30	1.34012e-30	BRCA1/CDC6/FEN1/GINS2/ORC6/CDT1/MCM4/MCM6/PCNA/CDC45/MCM10/MCM3/MCM7/MCM2/MCM5/RFC3/ATAD5/BRCA2/RAD51/RFC4/LIG1/DSCC1	22
MP11	GO:0033260	nuclear DNA replication	12/49	38/18903	5.50348e-23	1.47126e-20	8.90212e-21	FEN1/CDT1/MCM4/MCM6/PCNA/CDC45/MCM3/MCM2/ATAD5/BRCA2/RAD51/LIG1	12
MP11	GO:0090329	regulation of DNA-templated DNA replication	13/49	57/18903	9.45042e-23	1.89481e-20	1.14649e-20	GINS2/CDT1/MCM4/MCM6/PCNA/MCM3/MCM7/MCM2/MCM5/RFC3/BRCA2/RFC4/DSCC1	13
MP11	GO:0044786	cell cycle DNA replication	12/49	42/18903	2.23155e-22	3.57941e-20	2.16578e-20	FEN1/CDT1/MCM4/MCM6/PCNA/CDC45/MCM3/MCM2/ATAD5/BRCA2/RAD51/LIG1	12
MP12	GO:0046456	icosanoid biosynthetic process	4/42	61/18903	1e-05	0.0077701	0.00592473	HPGDS/PTGS1/ALOX5/ALOX5AP	4
MP12	GO:0050909	sensory perception of taste	4/42	68/18903	1.55e-05	0.0077701	0.00592473	AZGP1/GNG13/TRPM5/GNAT3	4
MP12	GO:0050727	regulation of inflammatory response	7/42	414/18903	3.2e-05	0.0107107	0.00816693	HCK/PLCG2/SUCNR1/ALOX5/PIK3CG/ALOX5AP/IL37	7
MP12	GO:0002275	myeloid cell activation involved in immune response	4/42	96/18903	6.03e-05	0.0151503	0.0115522	PLCG2/SUCNR1/PIK3CG/KIT	4
MP12	GO:0002274	myeloid leukocyte activation	5/42	237/18903	0.00017305	0.0290011	0.0221134	PLCG2/SUCNR1/CD300LF/PIK3CG/KIT	5
MP13	GO:0002291	T cell activation via T cell receptor contact with antigen bound to MHC molecule on antigen presenting cell	3/46	10/18903	1.59915e-06	0.00220523	0.00157222	ICAM1/LGALS3/LGALS9	3
MP13	GO:0050900	leukocyte migration	8/46	398/18903	4.66404e-06	0.00242792	0.00173098	CCL2/CXCL6/ICAM1/VCAM1/LGALS3/LGALS9/IL23A/THBS1	8
MP13	GO:0007159	leukocyte cell-cell adhesion	8/46	414/18903	6.22797e-06	0.00242792	0.00173098	CCL2/ICAM1/SOX4/VCAM1/VNN1/LGALS3/LGALS9/IL23A	8
MP13	GO:0060326	cell chemotaxis	7/46	319/18903	1.11044e-05	0.00242792	0.00173098	CCL2/CXCL6/VCAM1/LGALS3/LGALS9/IL23A/THBS1	7
MP13	GO:0022409	positive regulation of cell-cell adhesion	7/46	322/18903	1.17993e-05	0.00242792	0.00173098	CCL2/FSTL3/SOX4/VCAM1/VNN1/LGALS9/IL23A	7
MP14	GO:0030198	extracellular matrix organization	17/49	318/18903	1.80472e-18	8.98389e-16	6.30943e-16	COL3A1/COL1A1/COL1A2/LUM/AEBP1/MMP2/SFRP2/CCDC80/COL5A2/FBLN1/POSTN/SULF1/COL4A1/CCN2/COL12A1/COL14A1/PDGFRA	17
MP14	GO:0043062	extracellular structure organization	17/49	319/18903	1.90321e-18	8.98389e-16	6.30943e-16	COL3A1/COL1A1/COL1A2/LUM/AEBP1/MMP2/SFRP2/CCDC80/COL5A2/FBLN1/POSTN/SULF1/COL4A1/CCN2/COL12A1/COL14A1/PDGFRA	17
MP14	GO:0045229	external encapsulating structure organization	17/49	321/18903	2.11552e-18	8.98389e-16	6.30943e-16	COL3A1/COL1A1/COL1A2/LUM/AEBP1/MMP2/SFRP2/CCDC80/COL5A2/FBLN1/POSTN/SULF1/COL4A1/CCN2/COL12A1/COL14A1/PDGFRA	17
MP14	GO:0030199	collagen fibril organization	9/49	64/18903	6.01025e-14	1.91427e-11	1.3444e-11	COL3A1/COL1A1/COL1A2/LUM/AEBP1/SFRP2/COL5A2/COL12A1/COL14A1	9
MP14	GO:0043200	response to amino acid	9/49	118/18903	1.75981e-11	4.484e-09	3.14914e-09	COL3A1/COL1A1/COL1A2/MMP2/COL5A2/COL6A1/COL4A1/CCN2/PDGFRA	9

[truncated: 3 more sheets: Table S11, Table S12, Table S13]
